# Supplementary material for: Micromonolithic Electrochemical Cells for Sustainable Syngas Production from H2O and CO2
Source: ACS Sustain Chem Eng. 2025 May 5;13(19):7005–16. doi: 10.1021/acssuschemeng.4c10889 (PMC12093367; doi:10.1021/acssuschemeng.4c10889)
Supplement: Supplementary file 2 — sc4c10889_si_002.xlsx [file sc4c10889_si_002.xlsx]

## Sheet: Micromonolithic SOEC Stack
Materials cost of Micromonolithic cell											Micromonolithic cell `for 1kNm3/hr			Micromonolithic cell stack manufacturing and packing cost
YSZ8 in electrolyte		10	μm in thickness											Assumuption: equal to 200% "Materials cost of cell"
		0.0008164	cm3								2659000	cm2					include:
		0.00481676	g	per cm length active domain					0.0058741	g/cm2	15.6192	kg						sintering energy
			YSZ8 density is 5.9 g/cm3								1118.34	$						polymer
																		water
YSZ8 in Ni-YSZ electrode		0.048	g	per cm length active domain					0.0585366	g/cm2	155.649	kg						solvent
			0.12g/cm electrode								11144.5	$						spinning labor
																		stack assemble
YSZ8 in LSM-YSZ + LSM electrode		20	μm LSM-YSZ in thickness with porosity of 0.5															stack packaging
		5	um thick equl of YSZ8 layer															…
		0.00240838	g	per cm length active domain					0.00293705	g/cm2	7.80961	kg			In total	409726	$
											559.168	$				0.409726	Million $
LSM in LSM-YSZ + LSM electrode		20 um LSM-YSZ + 10 μm LSM														1540.9	$/m2
		10	μm thick equal of LSM
		0.0053066	g	per cm length active domain					0.00647146	g/cm2	17.2076	kg
			LSM density is 6.5 g/cm3								3407.11	$
NiO in Ni-YSZ electrode		0.072	g	per cm length active domain					0.0878049	g/cm2	233.473	kg
			0.12g/cm electrode								17277	$
Silver		8	cm wire
		2	cm wire equal (paste)
		10	cm wire	per cm length active domain
		0.00490625	cm3
		0.0515156	g						0.0628239	g/cm2	167.049	kg
			Silver density is 10.5 g/cm3								103069	$
									Materials Total		136575	$
YSZ8	71.6	$/kg	Note: the cost of the DMSO (solvent, 35% by weight of NiO-YSZ) polysulfone (polymer, 10% by weight of NiO-YSZ), Arlacel (binder, 1% by weight of NiO-YSZ) and Terpinoel (solvent, 35% by weight of LSM|LSM-YSZ) when bought in bulk were assumed to be part of manufacturing cost.
NiO	74	$/kg
LSM	198	$/kg
Silver	617	$/kg

## Sheet: Planar SOEC Stack
Materials cost of Planar cell											Planar cell for 1kNm3/hr			Planar cell stack manufacturing and packing cost
YSZ8 in electrolyte		10	μm in thickness			Assumption: planar cell current density is 70% of HF cell due to the mass transfer resistance etc.								Assumuption: equal to 200% "Materials cost of cell"
		0.001	cm3								3.79857e+06	cm2					include:
		0.0059	g	per cm2 active domain							22.4116	kg						sintering energy
			YSZ8 density is 5.9 g/cm3								1604.67	$						polymer
																		water
YSZ8 in Ni-YSZ8 functional layer		10 um NiO-YSZ8 in thickness, porosity is 0.5																solvent
		2	um thick equl of YSZ8 layer															spinning labor
		0.00118	g	per cm2 active domain							4.48231	kg						stack assemble
											320.934	$						stack packaging
YSZ8 in LSM-YSZ + LSM electrode		20	μm LSM-YSZ in thickness with porosity of 0.5															…
		5	um thick equl of YSZ8 layer												In total	532214	$
		0.00295	g	per cm2 active domain							11.2058	kg				0.532214	Million $
											802.334	$				1401.09	$/m2
LSM in LSM-YSZ + LSM electrode		20 um LSM-YSZ + 10 μm LSM, porosit is 0.5
		10	μm thick equal of LSM
		0.0065	g	per cm2 active domain							24.6907	kg
			LSM density is 6.5 g/cm3								4888.76	$
NiO in Ni-YSZ8 functional layer		10 um NiO-YSZ8 in thickness, porosity is 0.5
		3	um thick equl of NiO layer
		0.002001	g	per cm2 active domain							7.60094	kg
			NiO density is 6.67 g/cm3								562.47	$
NiO in Ni-YSZ3 support layer		300 um NiO-YSZ3 in thickness, porosity is 0.5
		90	um thick equl of NiO layer
		0.06003	g	per cm2 active domain							228.028	kg
											16874.1	$
YSZ3 in Ni-YSZ3 support layer		300 um NiO-YSZ3 in thickness, porosity is 0.5
		60	um thick equl of YSZ3 layer
		0.0354	g	per cm2 active domain							134.469	kg
											5109.84	$
Silver		9.7561	cm wire
		2.43902	cm wire equal (paste)
		12.1951	cm wire	per cm2 active domain
		0.00598323	cm3
		0.0628239	g								238.641	kg
			Silver density is 10.5 g/cm3								147242	$
									Materials Total		177405	$
YSZ8	71.6	$/kg
YSZ3	38	$/kg
NiO	74	$/kg
LSM	198	$/kg
Silver	617	$/kg

## Sheet: Tubular SOEC Stack (Design 1)
Materials cost of Tubular cell											Tubular cell for 1kNm3/hr			Tubular cell stack manufacturing and packing cost
YSZ8 in electrolyte		10	μm in thickness		O.D.	10	mm							Assumuption: equal to 200% "Materials cost of cell"
		0.00314	cm3		I.D.	7	mm				3.79857e+06	cm2					include:
		0.018526	g	per cm length active domain					0.0059	g/cm2	22.4116	kg						sintering energy
			YSZ8 density is 5.9 g/cm3								1604.67	$						polymer
																		water
YSZ8 in Ni-YSZ electrode			1.5 mm NiO-YSZ8 in thickness, porosity is 0.5															solvent
		300	um thick equl of YSZ8 layer															spinning labor
		4.72413	g	per cm length active domain					1.5045	g/cm2	5714.95	kg						stack assemble
											409190	$						stack packaging
YSZ8 in LSM-YSZ + LSM electrode		20	μm LSM-YSZ in thickness with porosity of 0.5															…
		5	um thick equl of YSZ8 layer												In total	3.84263e+06	$
		0.009263	g	per cm length active domain					0.00295	g/cm2	11.2058	kg				3.84263	Million $
											802.334	$				10116	$/m2
LSM in LSM-YSZ + LSM electrode		20 um LSM-YSZ + 10 μm LSM
		10	μm thick equal of LSM
		0.02041	g	per cm length active domain					0.0065	g/cm2	24.6907	kg
			LSM density is 6.5 g/cm3								4888.76	$		Assumption: Tubular cell current density is 70% of HF cell due to the mass transfer resistance etc.
NiO in Ni-YSZ electrode		450	um thick equl of YSZ8 layer
		8.011	g	per cm length active domain					2.55127	g/cm2	9691.2	kg
			NiO density is 6.67 g/cm3								717149	$
Silver		8	cm wire
		2	cm wire equal (paste)
		10	cm wire
		0.00490625	cm3						0.0628239	g/cm2	238.641	kg
		0.0515156	g	Silver density is 10.5 g/cm3							147242	$
									Materials Total		1.28088e+06	$
YSZ8	71.6	$/kg
NiO	74	$/kg
LSM	198	$/kg
Silver	617	$/kg

## Sheet: Tubular SOEC Stack (Design 2)
Materials cost of Tubular cell											Tubular cell for 1kNm3/hr			Tubular cell stack manufacturing and packing cost
YSZ8 in electrolyte		10	μm in thickness		O.D.	10	mm							Assumuption: equal to 200% "Materials cost of cell"
		0.00314	cm3		I.D.	7	mm				3.79857e+06	cm2					include:
		0.018526	g	per cm length active domain					0.0059	g/cm2	22.4116	kg						sintering energy
			YSZ8 density is 5.9 g/cm3								1604.67	$						polymer
																		water
YSZ8 in Ni-YSZ8 functional layer			10 μm NiO-YSZ8 in thickness, porosity is 0.5															solvent
		2	um thick equl of YSZ8 layer															spinning labor
		0.037052	g	per cm length active domain					0.0118	g/cm2	44.8231	kg						stack assemble
											3209.34	$						stack packaging
YSZ8 in Ni-YSZ3 supporting layer			1490 μm NiO-YSZ8 in thickness, porosity is 0.5															…
		298	um thick equl of YSZ8 layer												In total	3.27185e+06	$
		4.69264	g	per cm length active domain					1.49447	g/cm2	5676.85	kg				3.27185	Million $
											215720	$				8613.36	$/m2
YSZ8 in LSM-YSZ + LSM electrode		20	μm LSM-YSZ in thickness with porosity of 0.5
		5	um thick equl of YSZ8 layer
		0.009263	g	per cm length active domain					0.00295	g/cm2	11.2058	kg		Assumption: Tubular cell current density is 70% of HF cell due to the mass transfer resistance etc.
											802.334	$
LSM in LSM-YSZ + LSM electrode		20 um LSM-YSZ + 10 μm LSM
		10	μm thick equal of LSM
		0.02041	g	per cm length active domain					0.0065	g/cm2	24.6907	kg
			LSM density is 6.5 g/cm3								4888.76	$
NiO in Ni-YSZ electrode		450	um thick equl of YSZ8 layer
		8.011	g	per cm length active domain					2.55127	g/cm2	9691.2	kg
			NiO density is 6.67 g/cm3								717149	$
Silver		8	cm wire
		2	cm wire equal (paste)
		10	cm wire
		0.00490625	cm3						0.0628239	g/cm2	238.641	kg
		0.0515156	g	Silver density is 10.5 g/cm3							147242	$
									Materials Total		1.09062e+06	$
YSZ8	71.6	$/kg
YSZ3	38	$/kg
NiO	74	$/kg
LSM	198	$/kg
Silver	617	$/kg

## Sheet: Micromonolithic OPEX
Energy cost (per hour)												Feedstock cost (per hour)
Productivity		1000	Nm3/hr			Electricity price		current	0.2	$/kWh		CO2 price	current	75	$/ton
Conversion		0.9						future	0.01	$/kWh			future	7.5	$/ton
Energy efficiency		0.9				Heat Energy Recovery		0.6
CO2 heating from R.T to 800°C			210588	kJ		58.5434	kWh	current	11.7087	$		CO2 cost	54.0179	USD	5.40179	$
		Cp	37.35	J/mol/K				future	0.585434	$			75	USD/ton
			1.66741	kJ/Nm3/K									0.075	USD/kg
	Energy recovery		0.6										0.147321	USD/Nm3
H2O heating from R.T to 800°C			1.05507e+06	kJ		293.31	kWh	current	58.662	$
		Cp	74	J/mol/K	liquid			future	2.9331	$		Water cost	0.299107	USD
			3.30357	kJ/Nm3/K									0.5	USD/m3	liquid phase
			36	J/mol/K	steam								0.0005	USD/kg
			1.60714	kJ/Nm3/K									0.000401786	USD/Nm3	gas phase
			2260	J/g	vaporization
			40.68	kJ/mol								Air cost	22.2222	USD
			1816.07	kJ/Nm3									0.02	USD/Nm3	Tao Li EES2020
	Energy recovery		0.6										0.32	USD/kft3	website
Air heating from R.T. to 800°C			749115	kJ		208.254	kWh	current	41.6508	$
		Cp	29.23	J/mol/K				future	2.08254	$		Total	76.5392	USD	27.9231	$
			1.30491	kJ/Nm3/K
	Energy recovery		0.6
	Air : (CO2+H2O) ratio		1.5									Maintenance cost (per hour)
												Assumption: 10% of Energy and Feed costs
Electrolysis			11875000	kJ		3301.25	kWh	current	660.25	$		current	84.8811	$
			266	kJ/mol				future	33.0125	$		future	11.5153	$
Total						3861.36	kWh	current	772.272	$
								future	38.6136	$
Cost summary ($/hr)					Syngas OPEX cost
Energy	772.272		current	933.692		Current	0.933692	$/Nm3
	38.6136		future	78.052		Future	0.078052	$/Nm3
Feed	76.5392
	27.9231				CO2 emission reduction
Maintenance	84.8811						0.33	Nm3 CO2/Nm3 Syngas
	11.5153						0.916667	ton CO2 / ton Syngas
OPEX (Million $)					Energy cost
	Current	Future					3.86136	kWh/Nm3 syngas				Notes:
	40.1487	3.35623										Syngas		15.86	1412.36	Nm3/ton
												CO2		44	509.091	Nm3/ton

## Sheet: Micromonolithic CAPEX
Sizng and equipment cost estimation										Hand factor	Cost ($)	Percentage (%)
SOEC furnace								Cost ($)
		Assumption: 2 degC/min ramping rate of SOEC stack
		Mateirials	Cp,i, (kJ/kg/K)	Weight (kg)	Heat required (kJ)	Power (MW)
		YSZ	0.6	179.1	83281.5
		NiO	0.68	233.5	123054
		Silver	0.24	167.1	31080.6
		LSM	0.3	17.2	3999
		Total			241416	0.0115372		8999.58		2	17999.2	1.28602
Water pump
	water, L/s
	0.124008							3303.92		4	13215.7	0.944247
Boiler (Steam outlet: 15bar, 201.5 °C）
	Steam, kg/h
	446.429							12769.5		2	25538.9	1.82473
Steam H. E.
	Cp,i, kJ/kg/K	Weight (kg)	Heat required (kJ)	LMTD	U (W/K/m2)	H.T. area (m2)
	2	446.429	534375	72.1348	30	68.5927		16036.2		3.5	56126.5	4.01018
CO2 H.E
	Cp,i, kJ/kg/K	Weight (kg)	Heat required (kJ)	LMTD	U (W/K/m2)	H.T. area (m2)
	1	1091.27	845734	72.1348	30	108.559		19553.2		3.5	68436.2	4.88969
Air H. E
	Cp,i, kJ/kg/K	Weight (kg)	Heat required (kJ)	LMTD	U (W/K/m2)	H.T. area (m2)
	0.72	1438.49	802679	72.1348	30	103.032		19066.8		3.5	66733.9	4.76807
HF SOEC stack								409726		2.5	1.02431e+06	73.1862
Anxilliary		Assumption: 10% capital cost of key equipment									127236	9.09091
										Sum	1.3996e+06	$
											1.3996	Million $
										Average	0.0325489	$/Nm3 syngas

## Sheet: Summary
OPEX (USD/hr)							CAPEX (USD/hr)
Case1: Electricity 0.2 USD/kWh; CO2 cost 75 USD/ton			Case2: Electricity 0.01 USD/kWh; CO2 cost 7.5 USD/ton				HF SOEC stack
								23.8213
							SOEC furnace
Energy		772.272	Energy		38.6136			0.418585		syngas price (USD/Nm3)		Case 1	Case 2
	Electrolysis	660.25		Electrolysis	33.0125		Water pump					0.966241	0.110601
	H2O heating	58.662		H2O heating	2.9331			0.307341
	Air heating	41.6508		Air heating	2.08254		Boiler			Energy consumption
	CO2 heating	11.7087		CO2 heating	0.585434			0.593928			3.86136	kWh/Nm3 syngas
							Steam H.E.
Feedstock		76.5392	Feedstock		27.9231			1.30527		CO2 emission reduction
	CO2	54.0179		CO2	5.40179		CO2 H.E.				0.916667	ton CO2 / ton Syngas
	Air	22.2222		Air	22.2222			1.59154
	H2O	0.299107		H2O	0.299107		Air H.E.
								1.55195		Cost %	CAPEX	OPEX
Maintenance		84.8811	Maintenance		11.5153		Anxilliary			Case 1	3.36861	96.6314
								2.95899		Case 2	29.4291	70.5709
Total		933.692	Total		78.052		Total	32.5489

## Sheet: Sensitivity analysis
	Constant	Cost ($/Nm3 syngas)																																CO2($/ton)
Electricity	3861.4			150	147.5	145	142.5	140	137.5	135	132.5	130	127.5	125	122.5	120	117.5	115	112.5	110	107.5	105	102.5	100	97.5	95	92.5	90	87.5	85	82.5	80	77.5	75	72.5	70	67.5	65	62.5	60	57.5	55	52.5	50	47.5	45	42.5	40	37.5
CO2	0.7202	Electricity($/kWh)	0.2	1.02566	1.02368	1.0217	1.01972	1.01774	1.01576	1.01378	1.0118	1.00982	1.00784	1.00586	1.00388	1.0019	0.999916	0.997935	0.995955	0.993974	0.991994	0.990013	0.988033	0.986052	0.984071	0.982091	0.98011	0.97813	0.976149	0.974169	0.972188	0.970208	0.968227	0.966247	0.964266	0.962285	0.960305	0.958324	0.956344	0.954363	0.952383	0.950402	0.948422	0.946441	0.94446	0.94248	0.940499	0.938519	0.936538
			0.195	1.00443	1.00244	1.00046	0.998484	0.996503	0.994523	0.992542	0.990561	0.988581	0.9866	0.98462	0.982639	0.980659	0.978678	0.976698	0.974717	0.972737	0.970756	0.968775	0.966795	0.964814	0.962834	0.960853	0.958873	0.956892	0.954912	0.952931	0.95095	0.94897	0.946989	0.945009	0.943028	0.941048	0.939067	0.937087	0.935106	0.933126	0.931145	0.929164	0.927184	0.925203	0.923223	0.921242	0.919262	0.917281	0.915301
			0.19	0.983188	0.981207	0.979226	0.977246	0.975265	0.973285	0.971304	0.969324	0.967343	0.965363	0.963382	0.961402	0.959421	0.95744	0.95546	0.953479	0.951499	0.949518	0.947538	0.945557	0.943577	0.941596	0.939616	0.937635	0.935654	0.933674	0.931693	0.929713	0.927732	0.925752	0.923771	0.921791	0.91981	0.917829	0.915849	0.913868	0.911888	0.909907	0.907927	0.905946	0.903966	0.901985	0.900004	0.898024	0.896043	0.894063
			0.185	0.96195	0.959969	0.957989	0.956008	0.954028	0.952047	0.950067	0.948086	0.946106	0.944125	0.942144	0.940164	0.938183	0.936203	0.934222	0.932242	0.930261	0.928281	0.9263	0.924319	0.922339	0.920358	0.918378	0.916397	0.914417	0.912436	0.910456	0.908475	0.906494	0.904514	0.902533	0.900553	0.898572	0.896592	0.894611	0.892631	0.89065	0.88867	0.886689	0.884708	0.882728	0.880747	0.878767	0.876786	0.874806	0.872825
			0.18	0.940712	0.938732	0.936751	0.934771	0.93279	0.930809	0.928829	0.926848	0.924868	0.922887	0.920907	0.918926	0.916946	0.914965	0.912984	0.911004	0.909023	0.907043	0.905062	0.903082	0.901101	0.899121	0.89714	0.89516	0.893179	0.891198	0.889218	0.887237	0.885257	0.883276	0.881296	0.879315	0.877335	0.875354	0.873374	0.871393	0.869412	0.867432	0.865451	0.863471	0.86149	0.85951	0.857529	0.855549	0.853568	0.851587
			0.175	0.919475	0.917494	0.915513	0.913533	0.911552	0.909572	0.907591	0.905611	0.90363	0.90165	0.899669	0.897688	0.895708	0.893727	0.891747	0.889766	0.887786	0.885805	0.883825	0.881844	0.879864	0.877883	0.875902	0.873922	0.871941	0.869961	0.86798	0.866	0.864019	0.862039	0.860058	0.858077	0.856097	0.854116	0.852136	0.850155	0.848175	0.846194	0.844214	0.842233	0.840252	0.838272	0.836291	0.834311	0.83233	0.83035
			0.17	0.898237	0.896256	0.894276	0.892295	0.890315	0.888334	0.886354	0.884373	0.882392	0.880412	0.878431	0.876451	0.87447	0.87249	0.870509	0.868529	0.866548	0.864567	0.862587	0.860606	0.858626	0.856645	0.854665	0.852684	0.850704	0.848723	0.846743	0.844762	0.842781	0.840801	0.83882	0.83684	0.834859	0.832879	0.830898	0.828918	0.826937	0.824956	0.822976	0.820995	0.819015	0.817034	0.815054	0.813073	0.811093	0.809112
			0.165	0.876999	0.875019	0.873038	0.871057	0.869077	0.867096	0.865116	0.863135	0.861155	0.859174	0.857194	0.855213	0.853233	0.851252	0.849271	0.847291	0.84531	0.84333	0.841349	0.839369	0.837388	0.835408	0.833427	0.831446	0.829466	0.827485	0.825505	0.823524	0.821544	0.819563	0.817583	0.815602	0.813622	0.811641	0.80966	0.80768	0.805699	0.803719	0.801738	0.799758	0.797777	0.795797	0.793816	0.791835	0.789855	0.787874
			0.16	0.855761	0.853781	0.8518	0.84982	0.847839	0.845859	0.843878	0.841898	0.839917	0.837936	0.835956	0.833975	0.831995	0.830014	0.828034	0.826053	0.824073	0.822092	0.820112	0.818131	0.81615	0.81417	0.812189	0.810209	0.808228	0.806248	0.804267	0.802287	0.800306	0.798325	0.796345	0.794364	0.792384	0.790403	0.788423	0.786442	0.784462	0.782481	0.780501	0.77852	0.776539	0.774559	0.772578	0.770598	0.768617	0.766637
			0.155	0.834524	0.832543	0.830563	0.828582	0.826601	0.824621	0.82264	0.82066	0.818679	0.816699	0.814718	0.812738	0.810757	0.808777	0.806796	0.804815	0.802835	0.800854	0.798874	0.796893	0.794913	0.792932	0.790952	0.788971	0.786991	0.78501	0.783029	0.781049	0.779068	0.777088	0.775107	0.773127	0.771146	0.769166	0.767185	0.765204	0.763224	0.761243	0.759263	0.757282	0.755302	0.753321	0.751341	0.74936	0.747379	0.745399
			0.15	0.813286	0.811305	0.809325	0.807344	0.805364	0.803383	0.801403	0.799422	0.797442	0.795461	0.793481	0.7915	0.789519	0.787539	0.785558	0.783578	0.781597	0.779617	0.777636	0.775656	0.773675	0.771694	0.769714	0.767733	0.765753	0.763772	0.761792	0.759811	0.757831	0.75585	0.753869	0.751889	0.749908	0.747928	0.745947	0.743967	0.741986	0.740006	0.738025	0.736045	0.734064	0.732083	0.730103	0.728122	0.726142	0.724161
			0.145	0.792048	0.790068	0.788087	0.786107	0.784126	0.782146	0.780165	0.778184	0.776204	0.774223	0.772243	0.770262	0.768282	0.766301	0.764321	0.76234	0.76036	0.758379	0.756398	0.754418	0.752437	0.750457	0.748476	0.746496	0.744515	0.742535	0.740554	0.738573	0.736593	0.734612	0.732632	0.730651	0.728671	0.72669	0.72471	0.722729	0.720749	0.718768	0.716787	0.714807	0.712826	0.710846	0.708865	0.706885	0.704904	0.702924
			0.14	0.770811	0.76883	0.76685	0.764869	0.762888	0.760908	0.758927	0.756947	0.754966	0.752986	0.751005	0.749025	0.747044	0.745063	0.743083	0.741102	0.739122	0.737141	0.735161	0.73318	0.7312	0.729219	0.727239	0.725258	0.723277	0.721297	0.719316	0.717336	0.715355	0.713375	0.711394	0.709414	0.707433	0.705452	0.703472	0.701491	0.699511	0.69753	0.69555	0.693569	0.691589	0.689608	0.687628	0.685647	0.683666	0.681686
			0.135	0.749573	0.747592	0.745612	0.743631	0.741651	0.73967	0.73769	0.735709	0.733729	0.731748	0.729767	0.727787	0.725806	0.723826	0.721845	0.719865	0.717884	0.715904	0.713923	0.711942	0.709962	0.707981	0.706001	0.70402	0.70204	0.700059	0.698079	0.696098	0.694118	0.692137	0.690156	0.688176	0.686195	0.684215	0.682234	0.680254	0.678273	0.676293	0.674312	0.672331	0.670351	0.66837	0.66639	0.664409	0.662429	0.660448
			0.13	0.728335	0.726355	0.724374	0.722394	0.720413	0.718432	0.716452	0.714471	0.712491	0.71051	0.70853	0.706549	0.704569	0.702588	0.700608	0.698627	0.696646	0.694666	0.692685	0.690705	0.688724	0.686744	0.684763	0.682783	0.680802	0.678821	0.676841	0.67486	0.67288	0.670899	0.668919	0.666938	0.664958	0.662977	0.660997	0.659016	0.657035	0.655055	0.653074	0.651094	0.649113	0.647133	0.645152	0.643172	0.641191	0.63921
			0.125	0.707098	0.705117	0.703136	0.701156	0.699175	0.697195	0.695214	0.693234	0.691253	0.689273	0.687292	0.685311	0.683331	0.68135	0.67937	0.677389	0.675409	0.673428	0.671448	0.669467	0.667487	0.665506	0.663525	0.661545	0.659564	0.657584	0.655603	0.653623	0.651642	0.649662	0.647681	0.6457	0.64372	0.641739	0.639759	0.637778	0.635798	0.633817	0.631837	0.629856	0.627876	0.625895	0.623914	0.621934	0.619953	0.617973
			0.12	0.68586	0.683879	0.681899	0.679918	0.677938	0.675957	0.673976	0.671996	0.670015	0.668035	0.666054	0.664074	0.662093	0.660113	0.658132	0.656152	0.654171	0.65219	0.65021	0.648229	0.646249	0.644268	0.642288	0.640307	0.638327	0.636346	0.634366	0.632385	0.630404	0.628424	0.626443	0.624463	0.622482	0.620502	0.618521	0.616541	0.61456	0.612579	0.610599	0.608618	0.606638	0.604657	0.602677	0.600696	0.598716	0.596735
			0.115	0.664622	0.662642	0.660661	0.65868	0.6567	0.654719	0.652739	0.650758	0.648778	0.646797	0.644817	0.642836	0.640856	0.638875	0.636894	0.634914	0.632933	0.630953	0.628972	0.626992	0.625011	0.623031	0.62105	0.619069	0.617089	0.615108	0.613128	0.611147	0.609167	0.607186	0.605206	0.603225	0.601245	0.599264	0.597283	0.595303	0.593322	0.591342	0.589361	0.587381	0.5854	0.58342	0.581439	0.579458	0.577478	0.575497
			0.11	0.643384	0.641404	0.639423	0.637443	0.635462	0.633482	0.631501	0.629521	0.62754	0.625559	0.623579	0.621598	0.619618	0.617637	0.615657	0.613676	0.611696	0.609715	0.607735	0.605754	0.603773	0.601793	0.599812	0.597832	0.595851	0.593871	0.59189	0.58991	0.587929	0.585948	0.583968	0.581987	0.580007	0.578026	0.576046	0.574065	0.572085	0.570104	0.568124	0.566143	0.564162	0.562182	0.560201	0.558221	0.55624	0.55426
			0.105	0.622147	0.620166	0.618186	0.616205	0.614224	0.612244	0.610263	0.608283	0.606302	0.604322	0.602341	0.600361	0.59838	0.5964	0.594419	0.592438	0.590458	0.588477	0.586497	0.584516	0.582536	0.580555	0.578575	0.576594	0.574613	0.572633	0.570652	0.568672	0.566691	0.564711	0.56273	0.56075	0.558769	0.556789	0.554808	0.552827	0.550847	0.548866	0.546886	0.544905	0.542925	0.540944	0.538964	0.536983	0.535003	0.533022
			0.1	0.600909	0.598928	0.596948	0.594967	0.592987	0.591006	0.589026	0.587045	0.585065	0.583084	0.581104	0.579123	0.577142	0.575162	0.573181	0.571201	0.56922	0.56724	0.565259	0.563279	0.561298	0.559317	0.557337	0.555356	0.553376	0.551395	0.549415	0.547434	0.545454	0.543473	0.541493	0.539512	0.537531	0.535551	0.53357	0.53159	0.529609	0.527629	0.525648	0.523668	0.521687	0.519706	0.517726	0.515745	0.513765	0.511784
			0.095	0.579671	0.577691	0.57571	0.57373	0.571749	0.569769	0.567788	0.565807	0.563827	0.561846	0.559866	0.557885	0.555905	0.553924	0.551944	0.549963	0.547983	0.546002	0.544021	0.542041	0.54006	0.53808	0.536099	0.534119	0.532138	0.530158	0.528177	0.526196	0.524216	0.522235	0.520255	0.518274	0.516294	0.514313	0.512333	0.510352	0.508372	0.506391	0.50441	0.50243	0.500449	0.498469	0.496488	0.494508	0.492527	0.490547
			0.09	0.558434	0.556453	0.554472	0.552492	0.550511	0.548531	0.54655	0.54457	0.542589	0.540609	0.538628	0.536648	0.534667	0.532686	0.530706	0.528725	0.526745	0.524764	0.522784	0.520803	0.518823	0.516842	0.514862	0.512881	0.5109	0.50892	0.506939	0.504959	0.502978	0.500998	0.499017	0.497037	0.495056	0.493075	0.491095	0.489114	0.487134	0.485153	0.483173	0.481192	0.479212	0.477231	0.475251	0.47327	0.471289	0.469309
			0.085	0.537196	0.535215	0.533235	0.531254	0.529274	0.527293	0.525313	0.523332	0.521351	0.519371	0.51739	0.51541	0.513429	0.511449	0.509468	0.507488	0.505507	0.503527	0.501546	0.499565	0.497585	0.495604	0.493624	0.491643	0.489663	0.487682	0.485702	0.483721	0.481741	0.47976	0.477779	0.475799	0.473818	0.471838	0.469857	0.467877	0.465896	0.463916	0.461935	0.459954	0.457974	0.455993	0.454013	0.452032	0.450052	0.448071
			0.08	0.515958	0.513978	0.511997	0.510017	0.508036	0.506055	0.504075	0.502094	0.500114	0.498133	0.496153	0.494172	0.492192	0.490211	0.488231	0.48625	0.484269	0.482289	0.480308	0.478328	0.476347	0.474367	0.472386	0.470406	0.468425	0.466444	0.464464	0.462483	0.460503	0.458522	0.456542	0.454561	0.452581	0.4506	0.44862	0.446639	0.444658	0.442678	0.440697	0.438717	0.436736	0.434756	0.432775	0.430795	0.428814	0.426833
			0.075	0.494721	0.49274	0.490759	0.488779	0.486798	0.484818	0.482837	0.480857	0.478876	0.476896	0.474915	0.472934	0.470954	0.468973	0.466993	0.465012	0.463032	0.461051	0.459071	0.45709	0.45511	0.453129	0.451148	0.449168	0.447187	0.445207	0.443226	0.441246	0.439265	0.437285	0.435304	0.433323	0.431343	0.429362	0.427382	0.425401	0.423421	0.42144	0.41946	0.417479	0.415499	0.413518	0.411537	0.409557	0.407576	0.405596
			0.07	0.473483	0.471502	0.469522	0.467541	0.465561	0.46358	0.4616	0.459619	0.457638	0.455658	0.453677	0.451697	0.449716	0.447736	0.445755	0.443775	0.441794	0.439813	0.437833	0.435852	0.433872	0.431891	0.429911	0.42793	0.42595	0.423969	0.421989	0.420008	0.418027	0.416047	0.414066	0.412086	0.410105	0.408125	0.406144	0.404164	0.402183	0.400202	0.398222	0.396241	0.394261	0.39228	0.3903	0.388319	0.386339	0.384358
			0.065	0.452245	0.450265	0.448284	0.446303	0.444323	0.442342	0.440362	0.438381	0.436401	0.43442	0.43244	0.430459	0.428479	0.426498	0.424517	0.422537	0.420556	0.418576	0.416595	0.414615	0.412634	0.410654	0.408673	0.406692	0.404712	0.402731	0.400751	0.39877	0.39679	0.394809	0.392829	0.390848	0.388868	0.386887	0.384906	0.382926	0.380945	0.378965	0.376984	0.375004	0.373023	0.371043	0.369062	0.367081	0.365101	0.36312
			0.06	0.431007	0.429027	0.427046	0.425066	0.423085	0.421105	0.419124	0.417144	0.415163	0.413182	0.411202	0.409221	0.407241	0.40526	0.40328	0.401299	0.399319	0.397338	0.395358	0.393377	0.391396	0.389416	0.387435	0.385455	0.383474	0.381494	0.379513	0.377533	0.375552	0.373571	0.371591	0.36961	0.36763	0.365649	0.363669	0.361688	0.359708	0.357727	0.355747	0.353766	0.351785	0.349805	0.347824	0.345844	0.343863	0.341883
			0.055	0.40977	0.407789	0.405809	0.403828	0.401848	0.399867	0.397886	0.395906	0.393925	0.391945	0.389964	0.387984	0.386003	0.384023	0.382042	0.380061	0.378081	0.3761	0.37412	0.372139	0.370159	0.368178	0.366198	0.364217	0.362237	0.360256	0.358275	0.356295	0.354314	0.352334	0.350353	0.348373	0.346392	0.344412	0.342431	0.34045	0.33847	0.336489	0.334509	0.332528	0.330548	0.328567	0.326587	0.324606	0.322626	0.320645
			0.05	0.388532	0.386551	0.384571	0.38259	0.38061	0.378629	0.376649	0.374668	0.372688	0.370707	0.368727	0.366746	0.364765	0.362785	0.360804	0.358824	0.356843	0.354863	0.352882	0.350902	0.348921	0.34694	0.34496	0.342979	0.340999	0.339018	0.337038	0.335057	0.333077	0.331096	0.329116	0.327135	0.325154	0.323174	0.321193	0.319213	0.317232	0.315252	0.313271	0.311291	0.30931	0.307329	0.305349	0.303368	0.301388	0.299407
			0.045	0.367294	0.365314	0.363333	0.361353	0.359372	0.357392	0.355411	0.35343	0.35145	0.349469	0.347489	0.345508	0.343528	0.341547	0.339567	0.337586	0.335606	0.333625	0.331644	0.329664	0.327683	0.325703	0.323722	0.321742	0.319761	0.317781	0.3158	0.313819	0.311839	0.309858	0.307878	0.305897	0.303917	0.301936	0.299956	0.297975	0.295994	0.294014	0.292033	0.290053	0.288072	0.286092	0.284111	0.282131	0.28015	0.27817
			0.04	0.346057	0.344076	0.342095	0.340115	0.338134	0.336154	0.334173	0.332193	0.330212	0.328232	0.326251	0.324271	0.32229	0.320309	0.318329	0.316348	0.314368	0.312387	0.310407	0.308426	0.306446	0.304465	0.302485	0.300504	0.298523	0.296543	0.294562	0.292582	0.290601	0.288621	0.28664	0.28466	0.282679	0.280698	0.278718	0.276737	0.274757	0.272776	0.270796	0.268815	0.266835	0.264854	0.262874	0.260893	0.258912	0.256932
			0.035	0.324819	0.322838	0.320858	0.318877	0.316897	0.314916	0.312936	0.310955	0.308975	0.306994	0.305013	0.303033	0.301052	0.299072	0.297091	0.295111	0.29313	0.29115	0.289169	0.287188	0.285208	0.283227	0.281247	0.279266	0.277286	0.275305	0.273325	0.271344	0.269364	0.267383	0.265402	0.263422	0.261441	0.259461	0.25748	0.2555	0.253519	0.251539	0.249558	0.247577	0.245597	0.243616	0.241636	0.239655	0.237675	0.235694
			0.03	0.303581	0.301601	0.29962	0.29764	0.295659	0.293678	0.291698	0.289717	0.287737	0.285756	0.283776	0.281795	0.279815	0.277834	0.275853	0.273873	0.271892	0.269912	0.267931	0.265951	0.26397	0.26199	0.260009	0.258029	0.256048	0.254067	0.252087	0.250106	0.248126	0.246145	0.244165	0.242184	0.240204	0.238223	0.236242	0.234262	0.232281	0.230301	0.22832	0.22634	0.224359	0.222379	0.220398	0.218418	0.216437	0.214456
			0.025	0.282344	0.280363	0.278382	0.276402	0.274421	0.272441	0.27046	0.26848	0.266499	0.264519	0.262538	0.260557	0.258577	0.256596	0.254616	0.252635	0.250655	0.248674	0.246694	0.244713	0.242733	0.240752	0.238771	0.236791	0.23481	0.23283	0.230849	0.228869	0.226888	0.224908	0.222927	0.220946	0.218966	0.216985	0.215005	0.213024	0.211044	0.209063	0.207083	0.205102	0.203122	0.201141	0.19916	0.19718	0.195199	0.193219
			0.02	0.261106	0.259125	0.257145	0.255164	0.253184	0.251203	0.249223	0.247242	0.245261	0.243281	0.2413	0.23932	0.237339	0.235359	0.233378	0.231398	0.229417	0.227436	0.225456	0.223475	0.221495	0.219514	0.217534	0.215553	0.213573	0.211592	0.209612	0.207631	0.20565	0.20367	0.201689	0.199709	0.197728	0.195748	0.193767	0.191787	0.189806	0.187825	0.185845	0.183864	0.181884	0.179903	0.177923	0.175942	0.173962	0.171981
			0.015	0.239868	0.237888	0.235907	0.233926	0.231946	0.229965	0.227985	0.226004	0.224024	0.222043	0.220063	0.218082	0.216102	0.214121	0.21214	0.21016	0.208179	0.206199	0.204218	0.202238	0.200257	0.198277	0.196296	0.194315	0.192335	0.190354	0.188374	0.186393	0.184413	0.182432	0.180452	0.178471	0.17649	0.17451	0.172529	0.170549	0.168568	0.166588	0.164607	0.162627	0.160646	0.158666	0.156685	0.154704	0.152724	0.150743
			0.01	0.21863	0.21665	0.214669	0.212689	0.210708	0.208728	0.206747	0.204767	0.202786	0.200805	0.198825	0.196844	0.194864	0.192883	0.190903	0.188922	0.186942	0.184961	0.182981	0.181	0.179019	0.177039	0.175058	0.173078	0.171097	0.169117	0.167136	0.165156	0.163175	0.161194	0.159214	0.157233	0.155253	0.153272	0.151292	0.149311	0.147331	0.14535	0.14337	0.141389	0.139408	0.137428	0.135447	0.133467	0.131486	0.129506
[truncated: 27 more columns]
