# Supplementary material for: Micromonolithic Electrochemical Cells for Sustainable Syngas Production from H2O and CO2
Source: ACS Sustain Chem Eng. 2025 May 5;13(19):7005–16. doi: 10.1021/acssuschemeng.4c10889 (PMC12093367; doi:10.1021/acssuschemeng.4c10889)
Supplement: Supplementary file 3 — sc4c10889_si_003.xlsx [file sc4c10889_si_003.xlsx]

## Sheet: Sheet1
Natural gas to syngas (A)							Net CO2 emission (tonCO2/ton syngas
CO2 emission	1.07~1.50	ton CO2 / ton syngas				CO2 emission by electricity (kgCO2 / kWh	Natural gas to syngas (lower)	Natural gas to syngas (higher)	Co-electrolysis
Electricity	0.35	kWh/Nm3 syngas				1	1.805	2.235	7.18933
	735	kWh/ton syngas				0.9	1.7315	2.1615	6.37873
Note: (A) adapted from the literature https://doi.org/10.3389/fenrg.2020.533850 and CO2 emission incurred by electricity excluded						0.8	1.658	2.088	5.56813
						0.7	1.5845	2.0145	4.75753
						0.6	1.511	1.941	3.94693
						0.5	1.4375	1.8675	3.13633
						0.4	1.364	1.794	2.32573
Co-electrolysis						0.3	1.2905	1.7205	1.51513
CO2 emission	-0.916667	ton CO2 / ton syngas				0.2	1.217	1.647	0.704533
Electricity	3.86	kWh/Nm3 syngas				0.1	1.1435	1.5735	-0.106067
	8106	kWh/ton syngas				0	1.07	1.5	-0.916667
Note: CO2 emission incurred by electricity excluded considering the initial assumption of full renewable electricty
